# Supplementary material for: Clinical Features of Intraductal Papillary Mucinous Neoplasm-Related Pancreatic Carcinomas in Long-Term Surveillance
Source: J Clin Med. 2025 Jun 27;14(13):4585. doi: 10.3390/jcm14134585 (PMC12249908; doi:10.3390/jcm14134585)
Supplement: Supplementary file 1 [file jcm-14-04585-s001.zip]

Archive with 6 entries (6 files):
- Figure S1.tif
- Figure S2.tif
- Figure S3.tif
- Supplementary figure legends.pdf
- Supplementary Methods.pdf
- Supplementary Table S1.pdf
